# Supplementary material for: A Flexible, Automated, and Basis-Set-Insensitive Domain-Based Charge-Transfer Decomposition for Correlated Wave Functions and Its Application to Inter- and Intramolecular Cases
Source: J Phys Chem Lett. 2026 May 22;17(22):6245–55. doi: 10.1021/acs.jpclett.6c01049 (PMC13308997; doi:10.1021/acs.jpclett.6c01049)
Supplement: Supplementary file 2 [file jz6c01049_si_002.xlsx]

## Sheet: INTER
cc-pVDZ																																			tab 1
MOLECULE	acetone-fluorine				acetone-nitromethane				ammonia-fluorine				ammonia-oxygendifloride				ammonia-pyrazine				pyrazine-fluorine 1				pyrazine-fluorine 2												CCSD		pCCD
METHOD	EOM-pCCD+S		EOM-CCSD		EOM-pCCD+S		EOM-CCSD		EOM-pCCD+S		EOM-CCSD		EOM-pCCD+S		EOM-CCSD		EOM-pCCD+S		EOM-CCSD		EOM-pCCD+S		EOM-CCSD		EOM-pCCD+S		EOM-CCSD								molecule	basis set	EE	CT	EE	CT
MODE	hard	weighted	hard	weighted	hard	weighted	hard	weighted	hard	weighted	hard	weighted	hard	weighted	hard	weighted	hard	weighted	hard	weighted	hard	weighted	hard	weighted	hard	weighted	hard	weighted							acetone-fluorine	DZ	6.329	0.937	11.04	0.3879
STATE	7	7	4	4	7	7	5	5	6	6	5	5	10	10	5	5	12	12	8	8	10	10	7	7	20	20	8	8								TZ	6.019	0.9291	11.5	0.7311
ENERGY	11.04	11.04	6.329	6.329	10.68	10.68	6.836	6.836	11.12	11.12	6.872	6.872	12.12	12.12	7.371	7.371	10.65	10.65	7.946	7.946	9.93	9.93	6.736	6.736	11.74	11.74	6.767	6.767							acetone-nitromethane	DZ	6.836	0.6888	10.68	0.8022
1->1	60.1	60.1	4.75	4.76	19.22	19.35	5.36	5.41	8.66	9.45	15.97	16.54	11.49	11.48	5.94	5.94	6.37	6.38	29.37	29.16	0.47	0.49	1.04	1.05	1.18	1.2	2.24	2.25								TZ	6.638	0.6836	10.31	0.574
1->2	38.79	38.81	93.7	93.69	80.22	80.04	68.88	68.76	84.05	82.56	78.85	76.88	82.17	82.18	83.77	83.76	64.05	63.61	60.67	60.29	93.64	93.61	64.19	64.18	98.6	98.59	94.28	94.26							ammonia-fluorine	DZ	6.872	0.7885	11.12	0.8405
2->1	0	0	0.17	0.18	0.01	0.05	0.81	0.85	0.17	0.35	0.43	0.7	0.01	0.02	0.17	0.18	0.2	0.26	0.43	0.63	0	0	0.09	0.1	0	0	0.1	0.11								TZ	6.632	0.7929	11.21	0.8502
2->2	1.09	1.09	1.38	1.38	0.39	0.56	24.94	24.98	5.31	7.56	4.28	5.41	6.31	6.32	10.12	10.13	28.5	29.76	9.51	9.91	5.87	5.9	34.68	34.67	0.21	0.21	3.38	3.38							ammonia-oxygendifluoride	DZ	7.371	0.8377	12.12	0.8217
																																				TZ	7.328	0.6098	12.38	0.8886
																																			ammonia-pyrazine	DZ	7.946	0.6067	10.65	0.6405
MOLECULE	pyrrole-pyrazine (H-bond) 1				pyrrole-pyrazine (H-bond) 2				pyrrole-pyrazine (H-bond) 3				pyrrole-pyrazine (stacked) 1				pyrrole-pyrazine (stacked) 2				pyrrole-pyrazine (stacked) 3				tetrafluoroethylene-ethylene (5 A)				tetrafluoroethylene-ethylene (3.5 A)							TZ	7.805	0.7493	10.59	0.556
METHOD	EOM-pCCD+S		EOM-CCSD		EOM-pCCD+S		EOM-CCSD		EOM-pCCD+S		EOM-CCSD		EOM-pCCD+S		EOM-CCSD		EOM-pCCD+S		EOM-CCSD		EOM-pCCD+S		EOM-CCSD		EOM-pCCD+S		EOM-CCSD				EOM-CCSD				pyrazine-fluorine	DZ	6.736	0.6419	9.93	0.9364
MODE	hard	weighted	hard	weighted	hard	weighted	hard	weighted	hard	weighted	hard	weighted	hard	weighted	hard	weighted	hard	weighted	hard	weighted	hard	weighted	hard	weighted	hard	weighted	hard	weighted	hard	weighted	hard	weighted					6.767	0.9428	11.74	0.986
STATE	7	7	4	4	11	11	6	6	12	12	7	7	9	9	4	4	10	10	6	6	13	13	7	7	13	13	11	11	8	8	5	5				TZ	6.275	0.9049	9.74	0.899
ENERGY	8.04	8.04	5.64	5.64	8.91	8.91	6.32	6.32	9	9	6.514	6.514	8.25	8.25	5.689	5.689	8.3	8.3	6.235	6.235	9.34	9.34	6.513	6.513	13.75	13.75	10.871	10.871	11.48	11.48	9.081	9.081					6.371	0.9493	NaN	NaN
1->1	4.89	5.02	1.9	1.91	0.31	0.31	5.25	5.26	0.89	0.94	2.68	2.68	25.34	26.78	9.13	9.19	52.97	53.41	30.03	29.97	18.76	19.93	30.61	30.56	0.56	0.56	2.04	2.05	59.35	50.4	41.52	41.57			pyrrole-pyrazine (H-bond)	DZ	5.64	0.9601	8.04	0.9499
1->2	94.99	94.98	96.01	96.01	99.66	99.6	92.34	92.34	97.76	97.75	95.35	95.35	57.11	57	81.02	80.78	40.59	40.53	61.55	61.43	76.37	76.16	58.21	58.09	99.39	99.39	96.5	96.5	28.94	28.91	36.46	36.43					6.32	0.9234	8.91	0.9966
2->1	0	0	0.18	0.18	0	0	0.26	0.26	0	0	0.09	0.09	0.99	1.05	0.23	0.26	0.53	0.64	0.26	0.32	0.69	0.73	0.34	0.41	0.04	0.04	0.01	0.01	0.64	0.68	1.37	1.43					6.514	0.9535	9	0.9776
2->2	0	0.01	1.91	1.89	0.04	0.04	2.08	2.06	1.28	1.31	1.85	1.85	14.16	15.01	9.62	9.77	5.3	5.42	6.9	7.02	2.64	3.17	8.6	8.7	0.01	0.01	1.44	1.44	20.05	20.01	20.65	20.57				TZ	NaN	NaN	7.9	0.9496
																																					NaN	NaN	8.82	0.9553
																																					NaN	NaN	8.89	0.9584
cc-pVTZ																																			pyrrole-pyrazine (stacked)	DZ	5.689	0.8102	8.25	0.5711
MOLECULE	acetone-fluorine				acetone-nitromethane				ammonia-fluorine				ammonia-oxygendifloride				ammonia-pyrazine				pyrazine-fluorine 1				pyrazine-fluorine 2												6.235	0.6155	8.3	0.4059
METHOD	EOM-pCCD+S		EOM-CCSD		EOM-pCCD+S		EOM-CCSD		EOM-pCCD+S		EOM-CCSD		EOM-pCCD+S		EOM-CCSD		EOM-pCCD+S		EOM-CCSD		EOM-pCCD+S		EOM-CCSD		EOM-pCCD+S		EOM-CCSD										6.513	0.5821	9.34	0.7637
MODE	hard	weighted	hard	weighted	hard	weighted	hard	weighted	hard	weighted	hard	weighted	hard	weighted	hard	weighted	hard	weighted	hard	weighted	hard	weighted	hard	weighted	hard	weighted	hard	weighted								TZ	NaN	NaN	8.02	0.4365
STATE	9	9	4	4	7	7	5	5	8	8	5	5	10	10	5	5	13	13	8	8	14	14	7	7	NaN	NaN	8	8									NaN	NaN	8.09	0.4567
ENERGY	11.5	11.5	6.019	6.019	10.31	10.31	6.638	6.638	11.21	11.21	6.632	6.632	12.38	12.38	7.328	7.328	10.59	10.59	7.805	7.805	9.74	9.74	6.275	6.275	NaN	NaN	6.371	6.371									NaN	NaN	9.22	0.5688
1->1	26.31	26.32	5.31	5.33	42.13	40.58	4.21	4.47	6.44	7.2	15.09	15.54	4.03	4.04	12.73	12.67	12.58	12.44	12.51	12.34	4.62	5.1	2.04	2.42	NaN	NaN	3.02	3.42							tetraflourethylene-ethylene (5 A)	DZ	10.871	0.965	13.75	0.9939
1->2	73.11	73.1	92.91	92.89	57.4	58.96	68.36	68.19	85.02	82.96	79.29	76.85	88.86	88.84	60.98	61.04	55.6	54.88	74.93	73.93	89.9	89.37	90.49	90.08	NaN	NaN	94.93	94.53								TZ	10.537	0.9392	13.22	0.9497
2->1	0	0	0.16	0.16	0.02	0.05	0.69	0.85	0.11	0.32	0.47	0.81	0.02	0.02	0.12	0.13	0.37	0.56	0.29	0.46	0.02	0.04	0.3	0.41	NaN	NaN	0.25	0.34							tetraflourethylene-ethylene (3.5 A)	DZ	9.081	0.3646	11.48	0.2894
2->2	0.57	0.57	1.62	1.61	0.36	0.41	26.75	26.48	6.69	9.44	4.47	6.12	7.09	7.1	26.16	26.15	30.59	32.12	12.26	13.26	5.46	5.48	7.17	7.1	NaN	NaN	1.8	1.72								TZ	8.659	0.3451	10.95	0.3758
MOLECULE	pyrrole-pyrazine (H-bond) 1				pyrrole-pyrazine (H-bond) 2				pyrrole-pyrazine (H-bond) 3				pyrrole-pyrazine (stacked) 1				pyrrole-pyrazine (stacked) 2				pyrrole-pyrazine (stacked) 3				tetrafluoroethylene-ethylene (5 A)				tetrafluoroethylene-ethylene (3.5 A)
METHOD	EOM-pCCD+S		EOM-CCSD		EOM-pCCD+S		EOM-CCSD		EOM-pCCD+S		EOM-CCSD		EOM-pCCD+S		EOM-CCSD		EOM-pCCD+S		EOM-CCSD		EOM-pCCD+S		EOM-CCSD		EOM-pCCD+S		EOM-CCSD				EOM-CCSD
MODE	hard	weighted	hard	weighted	hard	weighted	hard	weighted	hard	weighted	hard	weighted	hard	weighted	hard	weighted	hard	weighted	hard	weighted	hard	weighted	hard	weighted	hard	weighted	hard	weighted	hard	weighted	hard	weighted
STATE	8	8	NaN	NaN	13	13	NaN	NaN	14	14	NaN	NaN	8	8	NaN	NaN	9	9	NaN	NaN	17	17	NaN	NaN	13	13	11	11	9	9	5	5			tab s1
ENERGY	7.9	7.9	NaN	NaN	8.82	8.82	NaN	NaN	8.89	8.89	NaN	NaN	8.02	8.02	NaN	NaN	8.09	8.09	NaN	NaN	9.22	9.22	NaN	NaN	13.22	13.22	10.537	10.537	10.95	10.95	8.659	8.659			cc-pVTZ	CCSD		pCCD
1->1	4.94	5.07	NaN	NaN	1.18	1.22	NaN	NaN	1.83	1.92	NaN	NaN	40.54	41.22	NaN	NaN	45.61	46.12	NaN	NaN	29.95	30.86	NaN	NaN	5	5.01	4.55	4.56	54.36	54.39	44.79	44.82			molecule	hard	weighted	hard	weighted
1->2	94.96	94.92	NaN	NaN	95.53	98.51	NaN	NaN	95.84	95.8	NaN	NaN	43.65	43.5	NaN	NaN	45.67	45.49	NaN	NaN	56.88	56.62	NaN	NaN	94.97	94.96	93.92	93.9	37.58	37.53	34.51	34.54			acetone-fluorine	0.9291	0.9289	0.7311	0.731
2->1	0	0	NaN	NaN	0	0	NaN	NaN	0.01	0.01	NaN	NaN	2.3	2.5	NaN	NaN	0.6	0.84	NaN	NaN	1.6	1.76	NaN	NaN	0.01	0.02	0.04	0.04	0.41	0.47	1.05	1.13			acetone-nitromethane	0.6836	0.6819	0.574	0.5896
2->2	0.01	0.01	NaN	NaN	0.27	0.27	NaN	NaN	2.24	2.28	NaN	NaN	11.72	12.64	NaN	NaN	7.31	7.56	NaN	NaN	10.4	10.74	NaN	NaN	0.01	0.01	1.49	1.49	7.62	7.61	19.66	19.51			ammonia-fluorine	0.7929	0.7685	0.8502	0.8296
																																			ammonia-oxygendifluoride	0.6098	0.6104	0.8886	0.8884
																																			ammonia-pyrazine	0.7493	0.7393	0.556	0.5488
																																			pyrazine-fluorine 1	0.9049	0.9008	0.899	0.8937
																																			pyrazine-fluorine 2	0.9493	0.9453	NaN	NaN
																																			pyrrole-pyrazine (H-bond) 1	NaN	NaN	0.9496	0.9492
																																			pyrrole-pyrazine (H-bond) 2	NaN	NaN	0.9553	0.9851
																																			pyrrole-pyrazine (H-bond) 3	NaN	NaN	0.9584	0.958
																																			pyrrole-pyrazine (H-bond) 2	NaN	NaN	0.4365	0.435
																																			pyrrole-pyrazine (stacked) 2	NaN	NaN	0.4567	0.4549
																																			pyrrole-pyrazine (stacked) 3	NaN	NaN	0.5688	0.5662
																																			tetraflourethylene-ethylene (5 A)	0.9392	0.939	0.9497	0.9496
																																			tetraflourethylene-ethylene (3.5 A)	0.3451	0.3454	0.3758	0.3753

## Sheet: INTRA-pCCD
MOLECULE	aniline								azulene 1								azulene 2								benzonitrile								benzothiadizole
BASIS SET	DZ		TZ		augDZ		augTZ		DZ		TZ		augDZ		augTZ		DZ		TZ		augDZ		augTZ		DZ		TZ		augDZ		augTZ		DZ		TZ		augDZ		augTZ				cc-pVTZ	pCCD					augcc-pVTZ
MODE	hard	weighted	hard	weighted	hard	weighted	hard	weighted	hard	weighted	hard	weighted	hard	weighted	hard	weighted	hard	weighted	hard	weighted	hard	weighted	hard	weighted	hard	weighted	hard	weighted	hard	weighted	hard	weighted	hard	weighted	hard	weighted	hard	weighted	hard	weighted			molecule	EE	CT	CTw			molecule
STATE	2	2	2	2	5	5	5	5	2	2	2	2	2	2	2	2	3	3	3	3	6	6	6	6	3	3	4	4	8	8	10	10	1	1	1	1	1	1	1	1			ABN	6.45	0.1556	0.1033			ABN
ENERGY	6.9	6.9	6.78	6.78	6.49	6.49	6.43	6.43	4.86	4.86	4.8	4.8	4.78	4.78	4.76	4.76	6.35	6.35	6.27	6.27	6.18	6.18	6.15	6.15	8.38	8.38	8.37	8.37	8.34	8.34	8.34	8.34	5.86	5.86	5.75	5.75	5.7	5.7	5.68	5.68			aniline	6.78	0.0907	0.0602			aniline
A->A	0.47	0.75	0.53	0.8	1.5	1.93	2.24	2.42	14.63	17.1	15.06	17.05	14.8	16.08	15.24	16.14	4.49	9.95	4.72	10.1	5.45	9.93	7.26	10.76	76.52	71.91	76.33	69.09	74.81	65.03	74.99	61.85	16.55	6.86	16.85	6.81	16.69	7.09	16.66	6.68			benzonitrile	8.37	0.0818	0.1031			benzonitrile
A->B	10.56	9.52	10.41	9.35	14.57	13.34	15.04	14.05	37.13	23.74	36.77	23.33	37.11	23.3	36.97	22.91	28.09	19.62	27.97	19.55	28.47	19.73	28.65	19.86	14.57	17.18	14.11	18.36	13.63	17.92	13.67	19.02	9.02	9.19	8.63	8.83	8.73	8.87	8.61	8.77			DMAn 1	5.78	0.0663	0.0511			DMAn 1
B->A	0.96	2.67	1.34	3.33	1.9	4.65	2.95	6.01	2.68	9.48	2.91	10.16	3.23	10.79	2.99	11.45	7.8	15.6	8.71	16.52	10.37	18.32	10.44	18.69	5.21	6.73	5.93	8.05	6.73	10.75	6.65	12.21	26.43	18.33	27.77	19.65	28.03	20.97	27.9	20.68			DMAn 2	6.68	0.1219	0.0868			DMAn 2
B->B	86.7	85.75	86.54	85.34	80.92	78.97	78.79	76.53	44.74	48.88	44.51	48.72	44.12	49.09	44.09	48.78	55.69	50.9	54.83	50.05	52.22	48.52	50.25	47.3	3.7	4.18	3.62	4.49	4.84	6.3	4.69	6.91	47.13	64.76	45.94	63.9	45.71	62.24	46.03	63.07			nitrobenzene	6.64	0.2508	0.227			nitrobenzene
local	87.17	86.5	87.07	86.14	82.42	80.9	81.03	78.95	59.37	65.98	59.57	65.77	58.92	65.17	59.33	64.92	60.18	60.85	59.55	60.15	57.67	58.45	57.51	58.06	80.22	76.09	79.95	73.58	79.65	71.33	79.68	68.76	63.68	71.62	62.79	70.71	62.4	69.33	62.69	69.75			NPNO	5.49	0.1387	0.1301			NPNO
CT	9.6	6.85	9.07	6.02	12.67	8.69	12.09	8.04	34.45	14.26	33.86	13.17	33.88	12.51	33.98	11.46	20.29	4.02	19.26	3.03	18.1	1.41	18.21	1.17	9.36	10.45	8.18	10.31	6.9	7.17	7.02	6.81	-17.41	-9.14	-19.14	-10.82	-19.3	-12.1	-19.29	-11.91			azulene 1	4.8	0.3386	0.1317			azulene 1
																																											azulene 2	4.8	0.1926	0.0303			azulene 2
																																											BTD	5.75	0.1914	0.1082			BTD
MOLECULE	dimethylaniline 1								dimethylaniline 2								nitrobenzene								nitropyridine N-oxide								phtalazine 1										DMABN	6.35	0.1885	0.148			DMABN
BASIS SET	DZ		TZ		augDZ		augTZ		DZ		TZ		augDZ		augTZ		DZ		TZ		augDZ		augTZ		DZ		TZ		augDZ		augTZ		DZ		TZ		augDZ		augTZ				pNA	6.23	0.3141	0.2606			pNA
MODE	hard	weighted	hard	weighted	hard	weighted	hard	weighted	hard	weighted	hard	weighted	hard	weighted	hard	weighted	hard	weighted	hard	weighted	hard	weighted	hard	weighted	hard	weighted	hard	weighted	hard	weighted	hard	weighted	hard	weighted	hard	weighted	hard	weighted	hard	weighted			nDMAN	6.09	0.2976	0.2417			nDMAN
STATE	1	1	1	1	1	1	1	1	2	2	2	2	NaN	NaN	4	4	3	3	2	2	2	2	2	2	1	1	1	1	1	1	1	1	3	3	3	3	3	3	3	3			PP 1	7.18	0.1514	0.1547			PP 1
ENERGY	5.97	5.97	5.78	5.78	5.73	5.73	5.71	5.71	6.81	6.81	6.68	6.68	NaN	NaN	6.56	6.56	6.73	6.73	6.64	6.64	6.57	6.57	6.57	6.55	5.42	5.42	5.49	5.49	5.4	5.4	5.41	5.41	6.69	6.69	6.84	6.84	6.72	6.72	6.85	6.85			PP 2	9.21	0.5077	0.4963			PP 2
A->A	0.28	0.31	0.4	0.43	0.74	0.83	0.71	0.83	2.57	2.66	6.68	2.13	NaN	NaN	2.94	3.59	4.79	5.01	4.63	4.94	4.77	5.79	4.77	5.89	1.21	1.26	1.34	1.4	1.33	1.54	1.35	1.58	75.5	81.25	74.51	79.51	74.03	77.7	74.33	75.68			phtalazine 1	6.84	0.0934	0.0902			phtalazine 1
A->B	10.2	9.78	8.4	8.15	9.3	9.79	8.77	9.82	15.23	14.18	14.59	13.24	NaN	NaN	14.58	14.03	0.62	1.51	0.63	1.86	0.64	2.76	0.64	3.29	0.17	0.63	0.19	0.81	0.19	1.19	0.2	1.42	16.74	12.51	16.73	14	17.11	14.84	16.89	16.15			phtalazine 2	6.89	0.1202	0.1904			phtalazine 2
B->A	1.76	2.35	1.77	3.04	2.83	4.4	2.8	4.69	3.39	4.54	2.4	4.56	NaN	NaN	4.87	8.35	25.08	24.24	25.71	24.56	28.1	26.66	28.1	25.85	12.93	12.73	14.06	13.82	14.12	14.11	13.89	14.05	7.35	4.84	7.39	4.98	7.37	5.71	7.38	6.21			quinoxaline 1	6.37	0.1815	0.1604			quinoxaline 1
B->B	80.13	79.92	81.15	80.09	79.56	77.4	80.07	77.01	78.27	78.09	80.11	78.97	NaN	NaN	76.61	73.03	63.5	63.23	63.71	63.32	61.31	59.61	61.31	59.83	79.11	78.8	79.23	78.8	79.84	78.64	80.06	78.46	1.41	1.41	1.37	1.52	1.48	1.75	1.4	1.96			quinoxaline 2	7.07	0.3193	0.2735			quinoxaline 2
local	80.41	80.23	81.55	80.52	80.3	78.23	80.78	77.84	80.84	80.75	86.79	81.1	NaN	NaN	79.55	76.62	68.29	68.24	68.34	68.26	66.08	65.4	66.08	65.72	80.32	80.06	80.57	80.2	81.17	80.18	81.41	80.04	76.91	82.66	75.88	81.03	75.51	79.45	75.73	77.64			twisted DMABN 1	7.21	0.7877	0.7141			twisted DMABN 1
CT	8.44	7.43	6.63	5.11	6.47	5.39	5.97	5.13	11.84	9.64	12.19	8.68	NaN	NaN	9.71	5.68	-24.46	-22.73	-25.08	-22.7	-27.46	-23.9	-27.46	-22.56	-12.76	-12.1	-13.87	-13.01	-13.93	-12.92	-13.69	-12.63	9.39	7.67	9.34	9.02	9.74	9.13	9.51	9.94			twisted DMABN 2	8.42	0.7456	0.6858			twisted DMABN 2
																																											twisted PP 1	8.46	0.6759	0.6623			twisted PP 1
																																											twisted PP 2	8.55	0.7447	0.6906			twisted PP 2
MOLECULE	phtalazine 2								phenyl-pyrrole 1								phenyl-pyrrole 2								quinoxaline 1								quinoxaline 2										twisted PP 3	9.02	0.5518	0.5474			twisted PP 3
BASIS SET	DZ		TZ		augDZ		augTZ		DZ		TZ		augDZ		augTZ		DZ		TZ		augDZ		augTZ		DZ		TZ		augDZ		augTZ		DZ		TZ		augDZ		augTZ
MODE	hard	weighted	hard	weighted	hard	weighted	hard	weighted	hard	weighted	hard	weighted	hard	weighted	hard	weighted	hard	weighted	hard	weighted	hard	weighted	hard	weighted	hard	weighted	hard	weighted	hard	weighted	hard	weighted	hard	weighted	hard	weighted	hard	weighted	hard	weighted
STATE	4	4	4	4	4	4	4	4	3	3	3	3	5	5	5	5	7	7	7	7	NaN	NaN	NaN	NaN	3	3	3	3	3	3	3	3	4	4	4	4	4	4	4	4			cc-pVDZ	pCCD					augcc-pVDZ
ENERGY	6.75	6.75	6.89	6.89	6.77	6.77	6.89	6.89	7.34	7.34	7.18	7.18	6.87	6.87	6.83	6.83	9.44	6.04	9.21	9.21	NaN	NaN	NaN	NaN	6.47	6.47	6.37	6.37	6.33	6.33	6.3	6.3	7.2	5.24	7.07	7.07	6.98	6.98	6.95	6.95			molecule	EE	CT	CTw			molecule
A->A	73.59	71.4	73.91	70.48	73.27	68.68	73.86	67.64	79.26	78.59	80.51	79.29	78.79	77.87	79.57	77.36	13.54	48.75	18.13	18.01	NaN	NaN	NaN	NaN	12.99	12.3	13.39	12.46	13.21	12.57	13.41	12.43	10.04	8.84	9.42	11.49	8.51	11.83	8.61	12.24			ABN	6.54	0.1627	0.1177			ABN
A->B	17.75	22.31	17.39	22.95	17.92	23.77	17.41	24.11	16.94	17.21	15.74	16.51	17.21	17.72	16.49	17.96	66.24	45.21	54.25	53.78	NaN	NaN	NaN	NaN	6	8.37	5.84	8.5	5.83	9.23	5.76	9.63	0.6	5.39	0.74	2.76	1.15	4.25	1.08	4.84			aniline	6.9	0.096	0.0685			aniline
B->A	5.26	3.68	5.37	3.91	5.32	4.56	5.4	5.15	0.59	0.96	0.6	1.04	0.76	1.18	0.81	1.51	1.82	2.28	3.48	4.15	NaN	NaN	NaN	NaN	22.33	22.81	23.99	24.54	24.9	26.01	25.23	26.52	33.94	57.72	32.67	30.11	30.46	27.68	31.03	27.91			benzonitrile	8.38	0.0936	0.1045			benzonitrile
B->B	3.4	2.62	3.33	2.66	3.48	2.99	3.33	3.1	2.28	2.31	2.35	2.38	2.69	2.69	2.66	2.71	17.53	3.72	23.28	23.2	NaN	NaN	NaN	NaN	58	55.84	56.16	53.89	55.45	51.59	55.02	50.84	46.56	28.02	48.53	47	51.98	48.35	51.3	47.03			DMAn 1	5.97	0.0844	0.0743			DMAn 1
local	76.99	74.02	77.24	73.14	76.75	71.67	77.19	70.74	81.54	80.9	82.86	81.67	81.48	80.56	82.23	80.07	31.07	52.47	41.41	41.21	NaN	NaN	NaN	NaN	70.99	68.14	69.55	66.35	68.66	64.16	68.43	63.27	56.6	36.86	57.95	58.49	60.49	60.18	59.91	59.27			DMAn 2	6.81	0.1184	0.0964			DMAn 2
CT	12.49	18.63	12.02	19.04	12.6	19.21	12.01	18.96	16.35	16.25	15.14	15.47	16.45	16.54	15.68	16.45	64.42	42.93	50.77	49.63	NaN	NaN	NaN	NaN	-16.33	-14.44	-18.15	-16.04	-19.07	-16.78	-19.47	-16.89	-33.34	-52.33	-31.93	-27.35	-29.31	-23.43	-29.95	-23.07			nitrobenzene	6.73	0.2446	0.2273			nitrobenzene
																																											NPNO	5.42	0.1276	0.121			NPNO
																										tab s2																	azulene 1	4.86	0.3445	0.1426			azulene 1
MOLECULE	twisted phenyl-pyrrole 1								twisted phenyl-pyrrole 2								twisted phenyl-pyrrole 3									EE	6.69	6.75	EE	6.69	6.75	EE	6.69	6.75									azulene 2	6.35	0.2029	0.0402			azulene 2
BASIS SET	DZ		TZ		augDZ		augTZ		DZ		TZ		augDZ		augTZ		DZ		TZ		augDZ		augTZ			AB->AB	81.25	71.4	A->A	32.9	28.93	AB->AB	81.25	71.41									BTD	5.86	0.1741	0.0914			BTD
MODE	hard	weighted	hard	weighted	hard	weighted	hard	weighted	hard	weighted	hard	weighted	hard	weighted	hard	weighted	hard	weighted	hard	weighted	hard	weighted	hard	weighted		AB->C	12.51	22.31	A->B	32.64	28.99	AB->C	12.51	22.31									DMABN	6.39	0.2047	0.1535			DMABN
STATE	5	5	6	6	NaN	NaN	NaN	NaN	6	6	7	7	NaN	NaN	NaN	NaN	10	10	12	12	NaN	NaN	NaN	NaN		C->AB	4.84	3.68	B->A	7.9	6.73	C->AB	4.84	3.68									pNA	6.31	0.3083	0.2644			pNA
ENERGY	8.57	8.57	8.46	8.46	NaN	NaN	NaN	NaN	8.58	8.58	8.55	8.55	NaN	NaN	NaN	NaN	9.2	9.2	9.02	9.02	NaN	NaN	NaN	NaN		C->C	1.41	2.62	B->B	7.81	6.76	C->C	1.41	2.62									nDMAN	6.05	0.3045	0.277			nDMAN
A->A	5.65	6.47	11.3	12.27	NaN	NaN	NaN	NaN	7.6	8.63	6.64	7.58	NaN	NaN	NaN	NaN	9.19	9.15	13.11	12.78	NaN	NaN	NaN	NaN		local	82.66	74.02	A->C	9.96	17.62	local	82.66	74.03									PP 1	7.34	0.1635	0.1625			PP 1
A->B	74.5	71.33	68.01	66.99	NaN	NaN	NaN	NaN	85.01	83.86	74.84	70.13	NaN	NaN	NaN	NaN	66.64	66.53	56.23	56.37	NaN	NaN	NaN	NaN		dCTw	7.67	18.63	B->C	2.55	4.69	dCTw	7.67	18.63									PP 2	9.44	0.6442	0.4293			PP 2
B->A	0.31	0.78	0.42	0.76	NaN	NaN	NaN	NaN	0.11	0.2	0.37	1.07	NaN	NaN	NaN	NaN	0.62	0.93	1.05	1.63	NaN	NaN	NaN	NaN					C->A	2.43	1.8												phtalazine 1	5.42	0.0939	0.0767			phtalazine 1
B->B	19.52	21.41	19.9	19.6	NaN	NaN	NaN	NaN	7.1	7.14	18.15	21.2	NaN	NaN	NaN	NaN	22.71	22.56	28.65	28.26	NaN	NaN	NaN	NaN					C->B	2.41	1.88												phtalazine 2	6.69	0.1249	0.1863			phtalazine 2
local	25.17	27.88	31.2	31.87	NaN	NaN	NaN	NaN	14.7	15.77	24.79	28.78	NaN	NaN	NaN	NaN	31.9	31.71	41.76	41.04	NaN	NaN	NaN	NaN					C->C	1.41	2.62												quinoxaline 1	6.47	0.1633	0.1444			quinoxaline 1
CT	74.19	70.55	67.59	66.23	NaN	NaN	NaN	NaN	84.9	83.66	74.47	69.06	NaN	NaN	NaN	NaN	66.02	65.6	55.18	54.74	NaN	NaN	NaN	NaN					local	42.12	38.31												quinoxaline 2	7.2	0.3334	0.5233			quinoxaline 2
																													dCTW	32.41	40.89												twisted DMABN 1	7.16	0.7945	0.7437			twisted DMABN 1
																																											twisted DMABN 2	8.47	0.7567	0.7168			twisted DMABN 2
MOLECULE	aminobenzonitrile								dimethylaminobenzontrile								nitrodimethylaniline								phtalazine 1								phtalazine 2										twisted PP 1	8.57	0.7419	0.7055			twisted PP 1
BASIS SET	DZ		TZ		augDZ		augTZ		DZ		TZ		augDZ		augTZ		DZ		TZ		augDZ		augTZ		DZ		TZ		augDZ		augTZ		DZ		TZ		augDZ		augTZ				twisted PP 2	8.58	0.849	0.8366			twisted PP 2
MODE	hard	weighted	hard	weighted	hard	weighted	hard	weighted	hard	weighted	hard	weighted	hard	weighted	hard	weighted	hard	weighted	hard	weighted	hard	weighted	hard	weighted	hard	weighted	hard	weighted	hard	weighted	hard	weighted	hard	weighted	hard	weighted	hard	weighted	hard	weighted			twisted PP 3	8.58	0.6602	0.656			twisted PP 3
STATE	2	2	2	2	3	3	3	3	2	2	2	2	3	3	3	3	1	1	2	2	2	2	2	2	3	3	3	3	3	3	3	3	4	4	4	4	4	4	4	4
ENERGY	6.54	6.54	6.45	6.45	6.3	6.3	6.26	6.26	6.39	6.39	6.35	6.35	6.25	6.25	6.25	6.25	6.05	6.05	6.09	6.09	6.02	6.02	6	6	6.69	6.69	6.84	6.84	6.72	6.72	6.85	6.85	6.75	6.75	6.89	6.89	6.77	6.77	6.89	6.89
A->A	0.56	0.8	0.64	0.83	1.06	1.42	1.22	1.44	1.84	2.21	3.32	3.04	3.66	3.6	2.4	2.63	1.28	1.29	1.4	1.53	1.55	1.69	1.57	1.71	80.95	32.9	82.36	32.37	80.69	33.16	81.12	30.3	70.86	28.93	71.59	28.22	69.87	29.09	71.22	26.67
A->B	10.17	8.99	9.82	8.59	12.37	10.99	12.18	10.94	14.84	13.18	14.43	13.33	14.91	14.45	13.24	12.25	11.73	10.91	10.36	9.27	9.6	9.06	9.65	9.24	3	32.64	1.6	29.08	2.77	25.79	2.64	23.75	1.77	28.99	1.39	26.5	2.47	23.21	1.7	21.8
A->C	1.01	0.92	0.99	0.91	0.88	0.85	0.84	0.9	1.52	1.41	2	1.74	1.97	1.81	1.39	1.44	3.49	3.19	2.25	2	1.97	1.84	1.93	1.82	6.57	9.96	6.57	10.69	6.96	11.12	6.74	11.42	17.63	17.62	17.28	17.4	17.8	17.72	17.33	16.96
B->A	1.12	2.59	1.52	3.12	1.61	3.78	1.64	4.09	1.87	3.6	4.85	5.45	5.9	6.57	3.96	5.97	2.11	2.61	2.24	3.7	3.15	4.56	3.23	4.95	0.52	7.9	0.52	9.53	0.52	10.53	0.52	12.12	0.91	6.73	0.89	8.11	0.88	9.08	0.87	10.52
B->B	69.38	67.28	69.22	66.36	68.96	64.88	69.29	63.92	63.49	61.57	58.27	5.45	56.82	55.35	62.4	57.38	55.46	55.79	56.57	55.53	58.31	55.15	58.38	54.32	0.03	7.81	0.02	8.54	0.04	8.22	0.03	9.51	0.05	6.76	0.03	7.64	0.05	7.29	0.04	8.65
B->C	9.49	9.36	9.58	9.52	7.69	7.62	7.45	7.93	9	8.9	10.19	9.64	9.63	8.99	8.9	9.14	18.11	17.66	20.27	19	18.83	17.55	18.65	17.01	0.17	2.55	0.16	3.3	0.17	3.71	0.16	4.73	0.12	4.69	0.11	5.55	0.12	6.05	0.11	7.15
C->A	0.06	0.18	0.08	0.24	0.07	0.29	0.07	0.33	0.09	0.23	0.25	0.36	0.32	0.52	0.2	0.54	0.02	0.04	0.03	0.14	0.04	0.24	0.05	0.31	7.04	2.43	7.21	2.63	7.05	3.18	7.07	3.46	5.05	1.8	5.2	1.96	5.06	2.48	5.17	2.75
C->B	3.22	4.73	3.23	5.33	3.25	5.84	3.36	6.25	2.93	4.31	2.67	4.1	2.8	4.71	3.15	6.02	0.75	1.41	0.85	2.26	0.8	3.1	0.88	3.77	0.31	2.41	0.18	2.35	0.31	2.53	0.28	2.75	0.21	1.88	0.17	1.95	0.25	2.08	0.2	2.4
C->C	3.53	3.67	3.58	3.77	2.85	3.05	2.77	3.01	3.02	3.17	3.36	3.36	3.34	3.37	3.21	3.49	3.77	3.81	2.9	3.45	2.34	3.4	2.43	3.63	1.41	1.41	1.37	1.52	1.5	1.75	1.43	1.96	3.4	2.62	3.33	2.66	3.49	2.99	3.35	3.1
local	73.47	71.75	73.44	70.96	72.87	69.35	73.28	68.37	68.35	66.95	64.95	11.85	63.82	62.32	68.01	63.5	60.51	60.89	60.87	60.51	62.2	60.24	62.38	59.66	82.39	42.12	83.75	42.43	82.23	43.13	82.58	41.77	74.31	38.31	74.95	38.52	73.41	39.37	74.61	38.42
A->B->C	20.67	19.27	20.39	19.02	20.94	19.46	20.47	19.77	25.36	23.49	26.62	24.71	26.51	25.25	23.53	22.83	33.33	31.76	32.88	30.27	30.4	28.45	30.23	28.07	9.74	45.15	8.33	43.07	9.9	40.62	9.54	39.9	19.52	51.3	18.78	49.45	20.39	46.98	19.14	45.91
A<-B<-C	4.4	7.5	4.83	8.69	4.93	9.91	5.07	10.67	4.89	8.14	7.77	9.91	9.02	11.8	7.31	12.53	2.88	4.06	3.12	6.1	3.99	7.9	4.16	9.03	7.87	12.74	7.91	14.51	7.88	16.24	7.87	18.33	6.17	10.41	6.26	12.02	6.19	13.64	6.24	15.67
CT	16.27	11.77	15.56	10.33	16.01	9.55	15.4	9.1	20.47	15.35	18.85	14.8	17.49	13.45	16.22	10.3	30.45	27.7	29.76	24.17	26.41	20.55	26.07	19.04	1.87	32.41	0.42	28.56	2.02	24.38	1.67	21.57	13.35	40.89	12.52	37.43	14.2	33.34	12.9	30.24
MOLECULE	nitroaniline								twisted dimethylaminobenzonitrile 1								twisted dimethylaminobenzonitrile 2
BASIS SET	DZ		TZ		augDZ		augTZ		DZ		TZ		augDZ		augTZ		DZ		TZ		augDZ		augTZ
MODE	hard	weighted	hard	weighted	hard	weighted	hard	weighted	hard	weighted	hard	weighted	hard	weighted	hard	weighted	hard	weighted	hard	weighted	hard	weighted	hard	weighted
STATE	2	2	2	2	2	2	2	2	3	2	3	2	3	2	3	2	6	2	6	2	NaN	NaN	NaN	NaN
ENERGY	6.31	6.31	6.23	6.23	6.08	6.08	6.07	6.07	7.16	7.16	7.21	7.21	7.04	7.04	7.13	7.13	8.47	8.47	8.42	8.42	NaN	NaN	NaN	NaN
A->A	0.36	0.53	0.44	0.58	0.75	0.96	0.76	0.96	5.56	6.29	6.29	6.99	8.71	9.87	8.15	9.65	2.58	2.78	4.45	4.52	NaN	NaN	NaN	NaN
A->B	7.26	6.47	7.18	6.35	8.93	8.04	8.93	8.15	73.4	68.6	72.79	65.85	71.63	63.21	72	60.16	75	70.76	73.9	67.61	NaN	NaN	NaN	NaN
A->C	1.88	1.67	1.9	1.65	1.92	1.77	1.83	1.71	5.48	5.44	5.47	5.44	5.05	4.96	5.02	5.14	0.75	1.1	0.92	1.46	NaN	NaN	NaN	NaN
B->A	0.8	1.91	1.16	2.4	1.47	3.07	1.31	3.29	0.29	0.84	0.35	1.23	0.53	1.96	0.5	2.48	0.23	0.47	0.4	0.87	NaN	NaN	NaN	NaN
B->B	54.39	53.7	55.43	54.57	57.3	54.47	58.37	54.66	14.41	17.63	14.23	19.1	13.3	18.66	13.55	20.89	21.05	24.31	19.4	24.31	NaN	NaN	NaN	NaN
B->C	23.44	22.33	24.42	22.9	22.41	20.77	22.02	20.04	0.86	1.18	0.86	1.37	0.76	1.3	0.77	1.63	0.18	0.35	0.24	0.54	NaN	NaN	NaN	NaN
C->A	0.01	0.07	0.02	0.1	0.02	0.16	0.02	0.2	0	0	0	0	0	0	0	0	0	0	0	0	NaN	NaN	NaN	NaN
C->B	0.94	2.05	0.91	2.34	0.93	3.25	0.93	3.76	0	0.01	0	0.02	0	0.04	0	0.05	0.03	0.06	0.1	0.16	NaN	NaN	NaN	NaN
C->C	6.44	6.78	5.01	5.58	3.33	4.56	3.06	4.45	0	0	0	0.01	0	0.01	0	0.01	0.17	0.16	0.59	0.53	NaN	NaN	NaN	NaN
local	61.19	61.01	60.88	60.73	61.38	59.99	62.19	60.07	19.97	23.92	20.52	26.1	22.01	28.54	21.7	30.55	23.8	27.25	24.44	29.36	NaN	NaN	NaN	NaN
A->B->C	32.58	30.47	33.5	30.9	33.26	30.58	32.78	29.9	79.74	75.22	79.12	72.66	77.44	69.47	77.79	66.93	75.93	72.21	75.06	69.61	NaN	NaN	NaN	NaN
A<-B<-C	1.75	4.03	2.09	4.84	2.42	6.48	2.26	7.25	0.29	0.85	0.35	1.25	0.53	2	0.5	2.53	0.26	0.53	0.5	1.03	NaN	NaN	NaN	NaN
CT	30.83	26.44	31.41	26.06	30.84	24.1	30.52	22.65	79.45	74.37	78.77	71.41	76.91	67.47	77.29	64.4	75.67	71.68	74.56	68.58	NaN	NaN	NaN	NaN
[truncated: 3 more columns]

## Sheet: INTRA-CCSD
MOLECULE	aniline								azulene 1								azulene 2								benzonitrile								benzothiadizole
BASIS SET	DZ		TZ		augDZ		augTZ		DZ		TZ		augDZ		augTZ		DZ		TZ		augDZ		augTZ		DZ		TZ		augDZ		augTZ		DZ		TZ		augDZ		augTZ				cc-pVTZ	CCSD					augcc-pVTZ
MODE	hard	weighted	hard	weighted	hard	weighted	hard	weighted	hard	weighted	hard	weighted	hard	weighted	hard	weighted	hard	weighted	hard	weighted	hard	weighted	hard	weighted	hard	weighted	hard	weighted	hard	weighted	hard	weighted	hard	weighted	hard	weighted	hard	weighted	hard	weighted			molecule	EE	CT	CTw			molecule
STATE	2	2	3	3	NaN	NaN	5	5	2	2	2	2	2	2	2	2	3	3	3	3	3	3	3	3	3	3	5	5	7	7	7	7	2	2	2	2	2	2	2	2			ABN	5.411	0.2912	0.2297			ABN
ENERGY	6.166	6.166	5.989	5.989	NaN	NaN	5.601	5.601	4.133	4.133	4.03	4.03	4.019	4.019	3.984	3.984	4.899	4.899	4.834	4.834	4.802	4.802	4.79	4.79	7.484	7.484	7.333	7.333	7.363	7.363	7.283	7.283	4.861	4.861	4.674	4.674	4.659	4.659	4.6	4.6			aniline	5.989	0.2285	0.1782			aniline
A->A	1.19	1.6	1.26	1.64	NaN	NaN	3.47	3.64	10.65	14.32	11.17	14.47	10.98	13.62	10.5	13.82	4.17	9.38	4.37	9.59	4.37	9.25	3.72	9.42	41.37	39.24	43.64	40.05	40.45	35.68	43.36	36.63	38.11	61.82	37.31	60.87	37.31	59.22	37.4	59.86			benzonitrile	7.333	0.2717	0.2734			benzonitrile
A->B	25.83	22.91	24.15	20.89	NaN	NaN	27.81	23.53	46.44	30.38	45.13	29.13	45.41	28.94	42.68	28.13	32.94	23.51	32.5	23.18	32.78	23.3	30.66	23.18	34.25	35.04	32.77	34.18	33.8	34.3	32.59	32.98	41.54	24.82	42.53	26.18	42.69	27.72	42.71	27.37			DMAn 1	4.657	0.213	0.1772			DMAn 1
B->A	1	2.51	1.3	3.07	NaN	NaN	2.62	5.51	2.17	7.43	2.41	8.17	2.66	8.69	2.01	9.34	6.35	11.79	6.74	12.44	7.38	13.06	6.41	13.49	5.26	6.14	5.6	6.84	5.6	8.04	5.62	9.35	8.83	8.14	8.29	7.65	8.42	7.71	8.06	7.54			DMAn 2	5.68	0.355	0.29			DMAn 2
B->B	71.98	72.98	73.29	74.4	NaN	NaN	66.1	67.31	40.74	47.86	41.29	48.23	40.94	48.74	38.35	48.7	51.25	50.03	50.83	49.23	49.79	48.71	45.64	48.27	19.12	19.58	17.99	18.94	20.14	21.98	18.42	21.04	11.52	5.23	11.87	5.3	11.58	5.35	11.83	5.23			nitrobenzene	5.77	0.5263	0.4849			nitrobenzene
local	73.17	74.58	74.55	76.04	NaN	NaN	69.57	70.95	51.39	62.18	52.46	62.7	51.92	62.36	48.85	62.52	55.42	59.41	55.2	58.82	54.16	57.96	49.36	57.69	60.49	58.82	61.63	58.99	60.59	57.66	61.78	57.67	49.63	67.05	62.79	66.17	48.89	64.57	49.23	65.09			NPNO	4.445	0.3066	0.2888			NPNO
CT	24.83	20.4	22.85	17.82	NaN	NaN	25.19	18.02	44.27	22.95	42.72	20.96	42.75	20.25	40.67	18.79	26.59	11.72	25.76	10.74	25.4	10.24	24.25	9.69	28.99	28.9	27.17	27.34	28.2	26.26	26.97	23.63	32.71	16.68	34.24	18.53	34.27	20.01	34.65	19.83			azulene 1	4.03	0.4272	0.2096			azulene 1
																																											azulene 2	4.03	0.2576	0.1074			azulene 2
																																											BTD	4.674	0.3424	0.1853			BTD
MOLECULE	dimethylaniline 1								dimethylaniline 2								nitrobenzene								nitropyridine N-oxide								phtalazine 1										DMABN	5.102	0.4042	0.3457			DMABN
BASIS SET	DZ		TZ		augDZ		augTZ		DZ		TZ		augDZ		augTZ		DZ		TZ		augDZ		augTZ		DZ		TZ		augDZ		augTZ		DZ		TZ		augDZ		augTZ				pNA	4.805	0.4992	0.4369			pNA
MODE	hard	weighted	hard	weighted	hard	weighted	hard	weighted	hard	weighted	hard	weighted	hard	weighted	hard	weighted	hard	weighted	hard	weighted	hard	weighted	hard	weighted	hard	weighted	hard	weighted	hard	weighted	hard	weighted	hard	weighted	hard	weighted	hard	weighted	hard	weighted			nDMAN	4.528	0.6231	0.5609			nDMAN
STATE	1	1	1	1	2	2	NaN	NaN	2	2	2	2	7	7	NaN	NaN	4	4	4	4	4	4	4	4	4	4	4	4	4	4	4	4	1	1	1	1	1	1	1	1			PP 1	5.87	0.4173	0.4104			PP 1
ENERGY	4.74	4.74	4.657	4.657	4.555	4.555	NaN	NaN	5.815	5.815	5.68	5.68	5.535	5.535	NaN	NaN	6.002	6.002	5.77	5.77	5.662	5.662	5.621	5.621	4.583	4.583	4.445	4.445	4.311	4.311	4.304	4.304	4.26	4.26	4.279	4.279	4.239	4.239	4.261	4.261			PP 2	6.561	0.7482	0.7383			PP 2
A->A	1.1	1.09	1.37	1.44	2.28	2.36	NaN	NaN	5.91	5.94	4.07	4.57	4.91	5.75	NaN	NaN	42.18	43.2	40.17	41.65	37.19	37.78	37.58	38.39	65.28	65.78	65.01	65.69	69.42	69.29	76	75.32	75.32	72.15	75.86	71.14	75.17	69.35	75.9	67.97			phtalazine 1	4.279	0.0894	0.1725			phtalazine 1
A->B	24.76	22.91	23.03	20.78	24.83	22.9	NaN	NaN	40.38	36.68	37.43	32.76	37.94	33.24	NaN	NaN	51.33	49.13	53.66	50.48	56.22	52.15	56.03	50.99	31.03	30.05	30.99	29.69	27.88	26.74	22.38	21.3	15.78	21.03	15.21	21.79	15.88	22.71	15.16	23.37			phtalazine 2	4.643	0.3015	0.3379			phtalazine 2
B->A	1.71	2.31	1.73	3.06	2.72	4.32	NaN	NaN	2.68	3.82	1.93	3.76	3.12	5.45	NaN	NaN	1.16	1.89	1.03	1.99	1.08	2.63	0.98	2.91	0.35	0.73	0.33	0.81	0.35	1.23	0.36	1.69	6.24	4.39	6.27	4.54	6.27	5.15	6.29	5.66			quinoxaline 1	5.041	0.5889	0.5446			quinoxaline 1
B->B	68.47	69.72	70.23	71.08	66.64	66.88	NaN	NaN	50.95	53.49	56.51	58.84	53.95	55.48	NaN	NaN	5.28	5.73	5.04	5.78	5.39	7.31	5.26	7.56	1.55	1.65	1.52	1.66	1.45	1.84	1.18	1.62	2.66	2.43	2.66	2.53	2.68	2.79	2.65	3.01			quinoxaline 2	5.982	0.3404	0.3005			quinoxaline 2
local	69.57	70.81	71.6	72.52	68.92	69.24	NaN	NaN	56.86	59.43	60.58	63.41	58.86	61.23	NaN	NaN	47.46	48.93	45.21	47.43	42.58	45.09	42.84	45.95	66.83	67.43	66.53	67.35	70.87	71.13	77.18	76.94	77.98	74.58	78.52	73.67	77.85	72.14	78.55	70.98			twisted DMABN 1	4.42	0.8384	0.7651			twisted DMABN 1
CT	23.05	20.6	21.3	17.72	22.11	18.58	NaN	NaN	37.7	32.86	35.5	29	34.82	27.79	NaN	NaN	50.17	47.24	52.63	48.49	55.14	49.52	55.05	48.08	30.68	29.32	30.66	28.88	27.53	25.51	22.02	19.61	9.54	16.64	8.94	17.25	9.61	17.56	8.87	17.71			twisted DMABN 2	5.192	0.8272	0.7575			twisted DMABN 2
																																											twisted PP 1	6.132	0.871	0.8538			twisted PP 1
																																											twisted PP 2	6.216	0.6212	0.6173			twisted PP 2
MOLECULE	phtalazine 2								phenyl-pyrrole 1								phenyl-pyrrole 2								quinoxaline 1								quinoxaline 2										twisted PP 3	6.332	0.7988	0.746			twisted PP 3
BASIS SET	DZ		TZ		augDZ		augTZ		DZ		TZ		augDZ		augTZ		DZ		TZ		augDZ		augTZ		DZ		TZ		augDZ		augTZ		DZ		TZ		augDZ		augTZ
MODE	hard	weighted	hard	weighted	hard	weighted	hard	weighted	hard	weighted	hard	weighted	hard	weighted	hard	weighted	hard	weighted	hard	weighted	hard	weighted	hard	weighted	hard	weighted	hard	weighted	hard	weighted	hard	weighted	hard	weighted	hard	weighted	hard	weighted	hard	weighted
STATE	2	2	2	2	2	2	2	2	3	3	3	3	4	4	4	4	4	4	4	4	NaN	NaN	NaN	NaN	3	3	3	3	3	3	3	3	6	6	6	6	6	6	6	6			cc-pVDZ	CCSD					augcc-pVDZ
ENERGY	4.674	4.674	4.643	4.643	4.623	4.623	4.615	4.615	6.043	6.04	5.87	5.87	5.65	5.65	5.652	5.65	6.755	6.755	6.561	6.561	NaN	NaN	NaN	NaN	5.235	5.235	5.041	5.041	4.984	4.984	4.944	4.944	6.106	6.106	5.982	5.982	5.909	5.909	5.887	5.887			molecule	EE	CT	CTw			molecule
A->A	53.94	53.72	55.73	54.9	53.88	52.4	55.86	53.54	50.23	50.53	53.68	53.56	56.77	57	58.09	57.64	11.28	11.65	14.56	14.91	NaN	NaN	NaN	NaN	24.34	27.47	23.69	27.52	22.9	26.24	22.96	27.4	47.41	46.81	48.44	47.32	49.35	46.62	49.45	46.1			ABN	5.532	0.3078	0.2558			ABN
A->B	36.33	38.75	34.63	37.42	36.33	38.96	34.47	37.21	46.24	45.5	42.56	42.2	38.87	38.15	37.66	37.27	80.43	79.68	75.74	74.98	NaN	NaN	NaN	NaN	61.93	58.87	62.48	58.85	63.31	60.01	63.13	58.81	35.36	33.09	35.12	32.8	34.33	31.59	34.57	31.66			aniline	6.166	0.2483	0.204			aniline
B->A	4.52	3.44	4.48	3.63	4.54	4.08	4.51	4.61	0.82	1.1	0.83	1.16	1.11	1.51	1.06	1.7	0.87	1.05	0.92	1.15	NaN	NaN	NaN	NaN	3.79	4.47	3.59	4.39	3.5	4.35	3.44	4.52	0.99	2.36	1.08	2.75	1.45	3.72	1.34	4.14			benzonitrile	7.484	0.2899	0.289			benzonitrile
B->B	5.22	4.09	5.17	4.06	5.26	4.55	5.16	4.64	2.72	2.87	2.93	3.09	3.25	3.34	3.18	3.38	7.22	7.42	8.51	8.69	NaN	NaN	NaN	NaN	9.93	9.18	10.25	9.24	10.29	9.4	10.46	9.27	11.33	12.83	10.55	12.33	10.03	13.23	9.92	13.38			DMAn 1	4.74	0.2305	0.206			DMAn 1
local	59.16	57.81	60.9	58.96	59.14	56.95	61.02	58.18	52.95	53.4	56.61	56.65	60.02	60.34	61.27	61.02	18.5	19.07	23.07	23.6	NaN	NaN	NaN	NaN	34.27	36.65	33.94	36.76	33.19	35.64	33.42	36.67	58.74	59.64	58.99	59.65	59.38	59.85	59.37	59.48			DMAn 2	5.815	0.377	0.3286			DMAn 2
CT	31.81	35.31	30.15	33.79	31.79	34.88	29.96	32.6	45.42	44.4	41.73	41.04	37.76	36.64	36.6	35.57	79.56	78.63	74.82	73.83	NaN	NaN	NaN	NaN	58.14	54.4	58.89	54.46	59.81	55.66	59.69	54.29	34.37	30.73	34.04	30.05	32.88	27.87	33.23	27.52			nitrobenzene	6.002	0.5017	0.4724			nitrobenzene
																																											NPNO	4.583	0.3068	0.2932			NPNO
																																											azulene 1	4.133	0.4427	0.2295			azulene 1
MOLECULE	twisted phenyl-pyrrole 1								twisted phenyl-pyrrole 2								twisted phenyl-pyrrole 3																										azulene 2	4.899	0.2659	0.1172			azulene 2
BASIS SET	DZ		TZ		augDZ		augTZ		DZ		TZ		augDZ		augTZ		DZ		TZ		augDZ		augTZ																				BTD	4.861	0.3271	0.1668			BTD
MODE	hard	weighted	hard	weighted	hard	weighted	hard	weighted	hard	weighted	hard	weighted	hard	weighted	hard	weighted	hard	weighted	hard	weighted	hard	weighted	hard	weighted																			DMABN	5.198	0.4168	0.3552			DMABN
STATE	2	2	2	2	3	3	3	3	3	3	3	3	4	4	4	4	4	4	4	4	8	8	7	7																			pNA	4.967	0.5673	0.5163			pNA
ENERGY	6.227	6.227	6.132	6.132	5.925	5.925	5.977	5.977	6.392	6.39	6.216	6.216	6.005	6.005	6.031	6.031	6.401	6.401	6.332	6.332	6.332	6.203	6.242	6.242																			nDMAN	4.68	0.5859	0.5445			nDMAN
A->A	6.38	7.29	9.02	10.28	54.94	51.59	30.09	31.26	5.48	7.29	30.07	29.34	41.2	40.55	41.53	39.84	32.97	32.44	5.71	6.47	6.47	63.25	8.44	10.37																			PP 1	6.043	0.4542	0.444			PP 1
A->B	90.58	89.41	87.37	85.8	42.53	45.32	66.35	64.44	81.09	89.41	62.73	62.85	53.17	52.94	52.34	52.75	60.52	60.58	80.29	75.54	75.54	30.26	78.25	69.85																			PP 2	6.755	0.7956	0.7863			PP 2
B->A	0.22	0.32	0.27	0.42	0.5	0.91	0.38	0.84	0.36	0.32	0.61	1.12	0.7	1.47	0.72	1.76	0.6	0.99	0.41	0.94	0.94	3.78	0.52	1.75																			phtalazine 1	4.583	0.0954	0.1664			phtalazine 1
B->B	2.69	2.85	3.03	3.18	1.88	2.04	2.78	3.07	13.07	2.85	5.62	5.71	3.64	3.75	4.39	4.63	4.79	4.88	13.58	17.04	17.04	2.7	12.79	18.03																			phtalazine 2	4.26	0.3181	0.3531			phtalazine 2
local	9.07	10.14	12.05	13.46	56.82	53.63	32.87	34.33	18.55	10.14	35.69	35.05	44.84	44.3	45.92	44.47	37.76	37.32	19.29	23.51	23.51	65.95	21.23	28.4																			quinoxaline 1	5.235	0.5814	0.544			quinoxaline 1
CT	90.36	89.09	87.1	85.38	42.03	44.41	65.97	63.6	80.73	89.09	62.12	61.73	52.47	51.47	51.62	50.99	59.92	59.59	79.88	74.6	74.6	26.48	77.73	68.1																			quinoxaline 2	6.106	0.3437	0.3073			quinoxaline 2
																																											twisted DMABN 1	4.434	0.8461	0.7959			twisted DMABN 1
																																											twisted DMABN 2	5.264	0.8404	0.7934			twisted DMABN 2
MOLECULE	aminobenzonitrile								dimethylaminobenzontrile								nitrodimethylaniline								phtalazine 1								phtalazine 2										twisted PP 1	6.227	0.9036	0.8909			twisted PP 1
BASIS SET	DZ		TZ		augDZ		augTZ		DZ		TZ		augDZ		augTZ		DZ		TZ		augDZ		augTZ		DZ		TZ		augDZ		augTZ		DZ		TZ		augDZ		augTZ				twisted PP 2	6.392	0.8073	0.8909			twisted PP 2
MODE	hard	weighted	hard	weighted	hard	weighted	hard	weighted	hard	weighted	hard	weighted	hard	weighted	hard	weighted	hard	weighted	hard	weighted	hard	weighted	hard	weighted	hard	weighted	hard	weighted	hard	weighted	hard	weighted	hard	weighted	hard	weighted	hard	weighted	hard	weighted			twisted PP 3	6.392	0.5992	0.5959			twisted PP 3
STATE	2	2	2	2	3	3	3	3	2	2	2	2	3	3	3	3	2	2	2	2	2	2	2	2	1	1	1	1	1	1	1	1	2	2	2	2	2	2	2	2
ENERGY	5.532	5.532	5.411	5.411	5.241	5.241	5.232	5.232	5.198	5.198	5.102	5.102	5.027	5.027	5.024	5.024	4.68	4.68	4.528	4.528	4.38	4.38	4.385	4.39	4.26	4.26	4.279	4.28	4.239	4.24	4.261	4.26	4.674	4.67	4.643	4.64	4.623	4.62	4.615	4.62
A->A	1.12	1.39	1.24	1.42	1.79	2.19	1.85	2.07	3.34	3.81	5.52	4.94	6.01	5.66	3.95	4.16	2.59	2.5	1.96	2.01	2.14	2.22	2.08	2.14	72.1	29.72	73.94	29.52	29.75	29.75	72.84	27.54	52.02	21.63	54.02	21.66	21.82	21.82	53.84	20.56
A->B	20.12	17.61	18.95	16.14	22.78	19.21	21.49	17.69	30.78	27.15	29.33	26.36	30.3	27.43	28.26	23.81	20.04	18.5	16.29	14.61	15.71	14.07	14.86	13.15	2.87	28.92	1.57	25.82	23.23	23.23	2.59	21.27	1.57	21.94	1.36	20.98	18.13	18.13	1.54	17.82
A->C	3.37	3.05	3.18	2.85	2.81	2.54	2.73	2.62	5.23	4.79	6.35	5.38	6.25	5.38	4.85	4.58	13.25	11.7	12.63	10.84	13.65	12.16	13.24	11.5	15.72	17.02	15.15	16.88	17.27	17.27	15.22	16.7	36.19	31.29	34.5	28.91	29.56	29.56	34.47	26.53
B->A	1	2.17	1.32	2.6	1.18	3.06	1.28	3.37	1.43	2.76	3.35	4.09	3.82	4.76	2.55	4.35	1.37	1.84	0.96	1.74	1.14	1.94	1.19	2.19	0.21	6.78	0.21	8.34	9.12	9.12	0.22	10.74	0.26	4.98	0.27	6.16	6.74	6.74	0.26	8.06
B->B	55.66	55.53	56.01	55.62	55.34	54.41	56.03	54.26	44.61	45.46	39.68	42.58	38.55	40.56	45.06	44.78	30.63	32.94	28.4	30.7	26.45	27.58	26.44	27.85	0.13	6.73	0.13	7.46	7.25	7.25	0.13	8.42	0.08	5.17	0.07	6.1	5.72	5.72	0.08	7.1
B->C	12.01	12.06	12.2	12.23	9.59	9.61	9.86	10.45	9.81	10.04	10.7	10.53	9.84	9.61	9.87	10.44	27.46	27.32	35.14	34	35.94	34.37	37.26	34.9	0.06	4.01	0.06	4.91	5.44	5.44	0.07	6.67	0.14	7.46	0.13	8.51	9.41	9.41	0.13	10.68
C->A	0.06	0.17	0.09	0.23	0.07	0.26	0.08	0.31	0.08	0.18	0.2	0.28	0.25	0.38	0.15	0.38	0.02	0.04	0.02	0.06	0.03	0.1	0.03	0.13	5.9	2.18	6.08	2.37	2.84	2.84	6.01	3.13	4.2	1.63	4.29	1.75	2.14	2.14	4.29	2.36
C->B	3.66	4.8	3.8	5.42	3.79	5.79	3.9	6.11	2.63	3.52	2.41	3.33	2.51	3.68	2.88	4.72	0.77	1.19	0.77	1.56	0.81	1.97	0.76	2.19	0.34	2.21	0.19	2.17	2.31	2.31	0.24	2.52	0.31	1.8	0.18	1.88	1.94	1.94	0.19	2.25
C->C	2.97	3.19	3.19	3.47	2.62	2.89	2.74	3.08	2.09	2.28	2.39	2.45	2.41	2.49	2.42	2.76	2.86	2.96	3.59	4.27	3.87	5.32	3.91	5.71	2.66	2.43	2.66	2.53	2.79	2.79	2.69	3.01	5.22	4.09	5.17	4.06	4.55	4.55	5.19	4.64
local	59.75	60.11	60.44	60.51	59.75	59.49	60.62	59.41	50.04	51.55	47.59	49.97	46.97	48.71	51.43	51.7	36.08	38.4	33.95	36.98	62.2	35.12	32.43	35.7	74.89	38.88	76.73	39.51	39.79	39.79	75.66	38.97	57.32	30.89	59.26	31.82	32.09	32.09	59.11	32.3
A->B->C	35.5	32.72	34.33	31.22	35.18	31.36	34.08	30.76	45.82	41.98	46.38	42.27	46.39	42.42	42.98	38.83	60.75	57.52	64.06	59.45	65.3	60.6	65.36	59.55	18.65	49.95	16.78	47.61	45.94	45.94	17.88	44.64	37.9	60.69	35.99	58.4	57.1	57.1	36.14	55.03
A<-B<-C	4.72	7.14	5.21	8.25	5.04	9.11	5.26	9.79	4.14	6.46	5.96	7.7	6.58	8.82	5.58	9.45	2.16	3.07	1.75	3.36	1.98	4.01	1.98	4.51	6.45	11.17	6.48	12.88	14.27	14.27	6.47	16.39	4.77	8.41	4.74	9.79	10.82	10.82	4.74	12.67
CT	30.78	25.58	29.12	22.97	30.14	22.25	28.82	20.97	41.68	35.52	40.42	34.57	39.81	33.6	37.4	29.38	58.59	54.45	62.31	56.09	63.32	56.59	63.38	55.04	12.2	38.78	10.3	34.73	31.67	31.67	11.41	28.25	33.13	52.28	31.25	48.61	46.28	46.28	31.4	42.36
MOLECULE	nitroaniline								twisted dimethylaminobenzonitrile 1								twisted dimethylaminobenzonitrile 2
BASIS SET	DZ		TZ		augDZ		augTZ		DZ		TZ		augDZ		augTZ		DZ		TZ		augDZ		augTZ
MODE	hard	weighted	hard	weighted	hard	weighted	hard	weighted	hard	weighted	hard	weighted	hard	weighted	hard	weighted	hard	weighted	hard	weighted	hard	weighted	hard	weighted
STATE	4	4	4	4	2	2	2	2	1	1	1	1	1	1	1	1	3	3	3	3	3	3	4	4
ENERGY	4.967	4.967	4.805	4.805	4.638	4.64	4.635	4.64	4.434	4.43	4.42	4.42	4.307	4.31	4.361	4.36	5.264	5.264	5.192	5.192	5.016	5.02	5.092	5.092
A->A	0.74	0.88	0.75	0.85	0.84	5.79	0.84	5.79	4.98	5.37	5.35	5.81	6.63	7.73	6.03	7.49	2.97	3.07	3.89	3.98	6.23	56.61	5.61	5.89
A->B	11.64	10.42	10.68	9.37	11.61	2.33	10.87	2.33	75.95	71.08	75.04	67.88	74.78	65.85	74.75	62.3	83.81	78.91	82.44	75.15	80.99	27.84	80.81	68.84
A->C	8.25	7.18	6.41	5.39	8.74	0.07	8.54	0.07	8.12	7.99	8.23	8.07	7.92	7.58	7.92	7.78	0.45	0.83	0.58	1.16	0.8	1.18	0.82	1.73
B->A	0.6	1.35	0.87	1.83	0.53	37.45	0.55	37.45	0.32	0.76	0.38	1.04	0.44	1.5	0.43	1.86	0.29	0.54	0.39	0.8	0.52	8.57	0.51	1.51
B->B	35.24	36.63	41.4	42.55	33.17	33.79	32.59	33.79	9.62	13.27	9.89	15.33	9.25	15.47	9.82	18.2	12.35	16.4	12.55	18.53	11.3	5.48	12.08	21.36
B->C	38.47	37.18	34.78	33	39.54	1.39	41.1	1.39	0.89	1.35	0.98	1.67	0.85	1.66	0.91	2.15	0.09	0.19	0.11	0.3	0.12	0.24	0.13	0.54
C->A	0.01	0.05	0.02	0.08	0.01	7.73	0.01	7.73	0	0	0	0	0	0.01	0	0.01	0	0	0	0	0	0.01	0	0.01
C->B	1.02	1.75	1.06	2.16	0.98	10.19	0.92	10.19	0.03	0.07	0.03	0.07	0.03	0.1	0.03	0.11	0.02	0.05	0.02	0.06	0.02	0.04	0.02	0.1
C->C	3.99	4.53	3.58	4.32	4.25	0.95	4.31	0.95	0.09	0.1	0.1	0.11	0.1	0.11	0.1	0.11	0.01	0.02	0.02	0.02	0.02	0.01	0.02	0.02
local	39.97	42.04	45.73	47.72	38.26	40.53	37.74	40.53	14.69	18.74	15.34	21.25	15.98	23.31	15.95	25.8	15.33	19.49	16.46	22.53	17.55	62.1	17.71	27.27
A->B->C	58.36	54.78	51.87	47.76	59.89	3.79	60.51	3.79	84.96	80.42	84.25	77.62	83.55	75.09	83.58	72.23	84.35	79.93	83.13	76.61	81.91	29.26	81.76	71.11
A<-B<-C	1.63	3.15	1.95	4.07	1.52	55.37	1.48	55.37	0.35	0.83	0.41	1.11	0.47	1.61	0.46	1.98	0.31	0.59	0.41	0.86	0.54	8.62	0.53	1.62
CT	56.73	51.63	49.92	43.69	58.37	-51.58	59.03	-51.58	84.61	79.59	83.84	76.51	83.08	73.48	83.12	70.25	84.04	79.34	82.72	75.75	81.37	20.64	81.23	69.49
[truncated: 3 more columns]

## Sheet: INTRA
cc-pVDZ	CCSD			pCCD					cc-pVTZ	CCSD			pCCD					augcc-pVDZ	CCSD			pCCD					augcc-pVTZ	CCSD			pCCD					tab 2	EOM-CCSD			EOM-CCSD
molecule	EE	CT	CTw	EE	CT	CTw			molecule	EE	CT	CTw	EE	CT	CTw			molecule	EE	CT	CTw	EE	CT	CTw			molecule	EE	CT	CTw	EE	CT	CTw			molecule	EE	dCT	dCTw	EE	dCT	dCTw
ABN	5.532	0.3078	0.2558	6.54	0.1627	0.1177			ABN	5.411	0.2912	0.2297	6.45	0.1556	0.1033			ABN	5.241	0.3014	0.2225	6.3	0.1601	0.0955			ABN	5.232	0.2882	0.2097	6.26	0.154	0.091			ABN	5.411	0.2912	0.2297	6.45	0.1556	0.1033
aniline	6.166	0.2483	0.204	6.9	0.096	0.0685			aniline	5.989	0.2285	0.1782	6.78	0.0907	0.0602			aniline	NaN	NaN	NaN	6.49	0.1267	0.0869			aniline	5.601	0.2519	0.1802	6.43	0.1209	0.0804			aniline	5.989	0.2285	0.1782	6.78	0.0907	0.0602
benzonitrile	7.484	0.2899	0.289	8.38	0.0936	0.1045			benzonitrile	7.333	0.2717	0.2734	8.37	0.0818	0.1031			benzonitrile	7.363	0.282	0.2626	8.34	0.069	0.0717			benzonitrile	7.283	0.2697	0.2363	8.34	0.0702	0.0681			benzonitrile	7.333	0.2717	0.2734	8.37	0.0818	0.1031
DMAn 1	4.74	0.2305	0.206	5.97	0.0844	0.0743			DMAn 1	4.657	0.213	0.1772	5.78	0.0663	0.0511			DMAn 1	4.555	0.2211	0.1858	5.73	0.0647	0.0539			DMAn 1	NaN	NaN	NaN	5.71	0.0597	0.0513			DMAn 1	4.657	0.213	0.1772	5.78	0.0663	0.0511
DMAn 2	5.815	0.377	0.3286	6.81	0.1184	0.0964			DMAn 2	5.68	0.355	0.29	6.68	0.1219	0.0868			DMAn 2	5.535	0.3482	0.2779	NaN	NaN	NaN			DMAn 2	NaN	NaN	NaN	6.56	0.0971	0.0568			DMAn 2	5.68	0.355	0.29	6.68	0.1219	0.0868
nitrobenzene	6.002	0.5017	0.4724	6.73	0.2446	0.2273			nitrobenzene	5.77	0.5263	0.4849	6.64	0.2508	0.227			nitrobenzene	5.662	0.5514	0.4952	6.57	0.2746	0.239			nitrobenzene	5.621	0.5505	0.4808	6.57	0.2746	0.2256			nitrobenzene	5.77	0.5263	0.4849	6.64	0.2508	0.227
NPNO	4.583	0.3068	0.2932	5.42	0.1276	0.121			NPNO	4.445	0.3066	0.2888	5.49	0.1387	0.1301			NPNO	4.311	0.2753	0.2551	5.4	0.1393	0.1292			NPNO	4.304	0.2202	0.1961	5.41	0.1369	0.1263			NPNO	4.445	0.3066	0.2888	5.49	0.1387	0.1301
azulene 1	4.133	0.4427	0.2295	4.86	0.3445	0.1426			azulene 1	4.03	0.4272	0.2096	4.8	0.3386	0.1317			azulene 1	4.019	0.4275	0.2025	4.78	0.3388	0.1251			azulene 1	3.984	0.4067	0.1879	4.76	0.3398	0.1146			azulene 1	4.03	0.4272	0.2096	4.8	0.3386	0.1317
azulene 2	4.899	0.2659	0.1172	6.35	0.2029	0.0402			azulene 2	4.03	0.2576	0.1074	4.8	0.1926	0.0303			azulene 2	4.802	0.254	0.1024	6.18	0.181	0.0141			azulene 2	4.79	0.2425	0.0969	6.15	0.1821	0.0117			azulene 2	4.03	0.2576	0.1074	4.8	0.1926	0.0303
BTD	4.861	0.3271	0.1668	5.86	0.1741	0.0914			BTD	4.674	0.3424	0.1853	5.75	0.1914	0.1082			BTD	4.659	0.3427	0.2001	5.7	0.193	0.121			BTD	4.6	0.3465	0.1983	5.68	0.1929	0.1191			BTD	4.674	0.3424	0.1853	5.75	0.1914	0.1082
DMABN	5.198	0.4168	0.3552	6.39	0.2047	0.1535			DMABN	5.102	0.4042	0.3457	6.35	0.1885	0.148			DMABN	5.027	0.3981	0.336	6.25	0.1749	0.1345			DMABN	5.024	0.374	0.2938	6.25	0.1622	0.103			DMABN	5.102	0.4042	0.3457	6.35	0.1885	0.148
pNA	4.967	0.5673	0.5163	6.31	0.3083	0.2644			pNA	4.805	0.4992	0.4369	6.23	0.3141	0.2606			pNA	4.638	0.5837	0.5158	6.08	0.3084	0.241			pNA	4.635	0.5903	0.5158	6.07	0.3052	0.2265			pNA	4.805	0.4992	0.4369	6.23	0.3141	0.2606
nDMAN	4.68	0.5859	0.5445	6.05	0.3045	0.277			nDMAN	4.528	0.6231	0.5609	6.09	0.2976	0.2417			nDMAN	4.38	0.6332	0.5659	6.02	0.2641	0.2055			nDMAN	4.385	0.6338	0.5504	6	0.2607	0.1904			nDMAN	4.528	0.6231	0.5609	6.09	0.2976	0.2417
PP 1	6.043	0.4542	0.444	7.34	0.1635	0.1625			PP 1	5.87	0.4173	0.4104	7.18	0.1514	0.1547			PP 1	5.65	0.3776	0.3664	6.87	0.1645	0.1654			PP 1	5.652	0.366	0.3557	6.83	0.1568	0.1645			PP 1	5.87	0.4173	0.4104	7.18	0.1514	0.1547
PP 2	6.755	0.7956	0.7863	9.44	0.6442	0.4293			PP 2	6.561	0.7482	0.7383	9.21	0.5077	0.4963			PP 2	NaN	NaN	NaN	NaN	NaN	NaN			PP 2	NaN	NaN	NaN	NaN	NaN	NaN			PP 2	6.561	0.7482	0.7383	9.21	0.5077	0.4963
phtalazine 1	4.583	0.0954	0.1664	5.42	0.0939	0.0767			phtalazine 1	4.279	0.0894	0.1725	6.84	0.0934	0.0902			phtalazine 1	4.239	0.0961	0.1756	6.72	0.0974	0.0913			phtalazine 1	4.261	0.0887	0.1771	6.85	0.0951	0.0994			phtalazine 1	4.279	0.0894	0.1725	6.84	0.0934	0.0902
phtalazine 2	4.26	0.3181	0.3531	6.69	0.1249	0.1863			phtalazine 2	4.643	0.3015	0.3379	6.89	0.1202	0.1904			phtalazine 2	75.17	0.3179	0.3488	74.03	0.126	0.1921			phtalazine 2	4.615	0.2996	0.326	6.89	0.1201	0.1896			phtalazine 2	4.643	0.3015	0.3379	6.89	0.1202	0.1904
quinoxaline 1	5.235	0.5814	0.544	6.47	0.1633	0.1444			quinoxaline 1	5.041	0.5889	0.5446	6.37	0.1815	0.1604			quinoxaline 1	4.984	0.5981	0.5566	6.33	0.1907	0.1678			quinoxaline 1	4.944	0.5969	0.5429	6.3	0.1947	0.1689			quinoxaline 1	5.041	0.5889	0.5446	6.37	0.1815	0.1604
quinoxaline 2	6.106	0.3437	0.3073	7.2	0.3334	0.5233			quinoxaline 2	5.982	0.3404	0.3005	7.07	0.3193	0.2735			quinoxaline 2	5.909	0.3288	0.2787	6.98	0.2931	0.2343			quinoxaline 2	5.887	0.3323	0.2752	6.95	0.2995	0.2307			quinoxaline 2	5.982	0.3404	0.3005	7.07	0.3193	0.2735
twisted DMABN 1	4.434	0.8461	0.7959	7.16	0.7945	0.7437			twisted DMABN 1	4.42	0.8384	0.7651	7.21	0.7877	0.7141			twisted DMABN 1	4.307	0.8308	0.7348	7.04	0.7691	0.6747			twisted DMABN 1	4.361	0.8312	0.7025	7.13	0.7729	0.644			twisted DMABN 1	4.42	0.8384	0.7651	7.21	0.7877	0.7141
twisted DMABN 2	5.264	0.8404	0.7934	8.47	0.7567	0.7168			twisted DMABN 2	5.192	0.8272	0.7575	8.42	0.7456	0.6858			twisted DMABN 2	5.016	0.7575	0.8137	NaN	NaN	NaN			twisted DMABN 2	5.092	0.8123	0.6949	NaN	NaN	NaN			twisted DMABN 2	5.192	0.8272	0.7575	8.42	0.7456	0.6858
twisted PP 1	6.227	0.9036	0.8909	8.57	0.7419	0.7055			twisted PP 1	6.132	0.871	0.8538	8.46	0.6759	0.6623			twisted PP 1	5.925	0.4203	0.4441	NaN	NaN	NaN			twisted PP 1	5.977	0.6597	0.636	NaN	NaN	NaN			twisted PP 1	6.132	0.871	0.8538	8.46	0.6759	0.6623
twisted PP 2	6.392	0.8073	0.8909	8.58	0.849	0.8366			twisted PP 2	6.216	0.6212	0.6173	8.55	0.7447	0.6906			twisted PP 2	6.005	0.5247	0.5147	NaN	NaN	NaN			twisted PP 2	6.031	0.5162	0.5099	NaN	NaN	NaN			twisted PP 2	6.216	0.6212	0.6173	8.55	0.7447	0.6906
twisted PP 3	6.392	0.5992	0.5959	8.58	0.6602	0.656			twisted PP 3	6.332	0.7988	0.746	9.02	0.5518	0.5474			twisted PP 3	6.332	0.746	0.2648	NaN	NaN	NaN			twisted PP 3	6.242	0.7773	0.681	NaN	NaN	NaN			twisted PP 3	6.332	0.7988	0.746	9.02	0.5518	0.5474
	hard								weighted								fig 3c				fig 3b			fig 3a			fig s3 a			fig s3 b			fig s3 c				fig s3 d
	pCCD				CCSD				pCCD				CCSD				convert to code				EOM-CCSD		weighted	EOM-CCSD		hard	EOM-pCCD+S		hard	EOM-pCCD+S		weighted	pCCD vs CCSD			hard	pCCD vs CCSD			weighted
molecule	DZ	TZ	ADZ	ATZ	DZ	TZ	ADZ	ATZ	DZ	TZ	ADZ	ATZ	DZ	TZ	ADZ	ATZ	CCSD	pCCD	CCSDw	pCCDw	DZ-TZ	ADZ-TZ	ATZ-TZ	DZ-TZ	ADZ-TZ	ATZ-TZ	DZ-TZ	ADZ-TZ	ATZ-TZ	DZ-TZ	ADZ-TZ	ATZ-TZ	DZ	TZ	ADZ	ATZ	DZ	TZ	ADZ	ATZ
ABN	0.1627	0.1556	0.1601	0.154	0.3078	0.2912	0.3014	0.2882	0.1177	0.1033	0.0955	0.091	0.2558	0.2297	0.2225	0.2097	0.2912	0.1556	0.2297	0.1033	0.0261	-0.0072	-0.02	0.0166	0.0102	-0.003	0.0071	0.0045	-0.0016	0.0144	-0.0078	-0.0045	-0.1451	-0.1356	0.0646	-0.1342	-0.1381	-0.1264	-0.127	-0.1187
aniline	0.096	0.0907	0.1267	0.1209	0.2483	0.2285	NaN	0.2519	0.0685	0.0602	0.0869	0.0804	0.204	0.1782	NaN	0.1802	0.2285	0.0907	0.1782	0.0602	0.0258	NaN	0.002	0.0198	NaN	0.0234	0.0053	0.036	0.0302	0.0083	0.0267	-0.0065	-0.1523	-0.1378	0.0398	-0.131	-0.1355	-0.118	NaN	-0.0998
benzonitrile	0.0936	0.0818	0.069	0.0702	0.2899	0.2717	0.282	0.2697	0.1045	0.1031	0.0717	0.0681	0.289	0.2734	0.2626	0.2363	0.2717	0.0818	0.2734	0.1031	0.0156	-0.0108	-0.0371	0.0182	0.0103	-0.002	0.0118	-0.0128	-0.0116	0.0014	-0.0314	-0.0036	-0.1963	-0.1899	-0.0027	-0.1995	-0.1845	-0.1703	-0.1909	-0.1682
DMAn 1	0.0844	0.0663	0.0647	0.0597	0.2305	0.213	0.2211	NaN	0.0743	0.0511	0.0539	0.0513	0.206	0.1772	0.1858	NaN	0.213	0.0663	0.1772	0.0511	0.0288	0.0086	NaN	0.0175	0.0081	NaN	0.0181	-0.0016	-0.0066	0.0232	0.0028	-0.0026	-0.1461	-0.1467	0.0108	NaN	-0.1317	-0.1261	-0.1319	NaN
DMAn 2	0.1184	0.1219	NaN	0.0971	0.377	0.355	0.3482	NaN	0.0964	0.0868	NaN	0.0568	0.3286	0.29	0.2779	NaN	0.355	0.1219	0.29	0.0868	0.0386	-0.0121	NaN	0.022	-0.0068	NaN	-0.0035	NaN	-0.0248	0.0096	NaN	NaN	-0.2586	-0.2331	NaN	NaN	-0.2322	-0.2032	NaN	NaN
nitrobenzene	0.2446	0.2508	0.2746	0.2746	0.5017	0.5263	0.5514	0.5505	0.2273	0.227	0.239	0.2256	0.4724	0.4849	0.4952	0.4808	0.5263	0.2508	0.4849	0.227	-0.0125	0.0103	-0.0041	-0.0246	0.0251	0.0242	-0.0062	0.0238	0.0238	0.0003	0.012	-0.0134	-0.2571	-0.2755	0.0356	-0.2759	-0.2451	-0.2579	-0.2562	-0.2552
NPNO	0.1276	0.1387	0.1393	0.1369	0.3068	0.3066	0.2753	0.2202	0.121	0.1301	0.1292	0.1263	0.2932	0.2888	0.2551	0.1961	0.3066	0.1387	0.2888	0.1301	0.0044	-0.0337	-0.0927	0.0002	-0.0313	-0.0864	-0.0111	0.0006	-0.0018	-0.0091	-0.0009	-0.0029	-0.1792	-0.1679	0.0101	-0.0833	-0.1722	-0.1587	-0.1259	-0.0698
azulene 1	0.3445	0.3386	0.3388	0.3398	0.4427	0.4272	0.4275	0.4067	0.1426	0.1317	0.1251	0.1146	0.2295	0.2096	0.2025	0.1879	0.4272	0.3386	0.2096	0.1317	0.0199	-0.0071	-0.0217	0.0155	0.0003	-0.0205	0.0059	0.0002	0.0012	0.0109	-0.0066	-0.0105	-0.0982	-0.0886	0.2137	-0.0669	-0.0869	-0.0779	-0.0774	-0.0733
azulene 2	0.2029	0.1926	0.181	0.1821	0.2659	0.2576	0.254	0.2425	0.0402	0.0303	0.0141	0.0117	0.1172	0.1074	0.1024	0.0969	0.2576	0.1926	0.1074	0.0303	0.0098	-0.005	-0.0105	0.0083	-0.0036	-0.0151	0.0103	-0.0116	-0.0105	0.0099	-0.0162	-0.0024	-0.063	-0.065	0.1669	-0.0604	-0.077	-0.0771	-0.0883	-0.0852
BTD	0.1741	0.1914	0.193	0.1929	0.3271	0.3424	0.3427	0.3465	0.0914	0.1082	0.121	0.1191	0.1668	0.1853	0.2001	0.1983	0.3424	0.1914	0.1853	0.1082	-0.0185	0.0148	0.013	-0.0153	0.0003	0.0041	-0.0173	0.0016	0.0015	-0.0168	0.0128	-0.0019	-0.153	-0.151	0.072	-0.1536	-0.0754	-0.0771	-0.0791	-0.0792
DMABN	0.2047	0.1885	0.1749	0.1622	0.4168	0.4042	0.3981	0.374	0.1535	0.148	0.1345	0.103	0.3552	0.3457	0.336	0.2938	0.4042	0.1885	0.3457	0.148	0.0095	-0.0097	-0.0519	0.0126	-0.0061	-0.0302	0.0162	-0.0136	-0.0263	0.0055	-0.0135	-0.0315	-0.2121	-0.2157	0.0404	-0.2118	-0.2017	-0.1977	-0.2015	-0.1908
pNA	0.3083	0.3141	0.3084	0.3052	0.5673	0.4992	0.5837	0.5903	0.2644	0.2606	0.241	0.2265	0.5163	0.4369	0.5158	0.5158	0.4992	0.3141	0.4369	0.2606	0.0794	0.0789	0.0789	0.0681	0.0845	0.0911	-0.0058	-0.0057	-0.0089	0.0038	-0.0196	-0.0145	-0.259	-0.1851	0.0674	-0.2851	-0.2519	-0.1763	-0.2748	-0.2893
nDMAN	0.3045	0.2976	0.2641	0.2607	0.5859	0.6231	0.6332	0.6338	0.277	0.2417	0.2055	0.1904	0.5445	0.5609	0.5659	0.5504	0.6231	0.2976	0.5609	0.2417	-0.0164	0.005	-0.0105	-0.0372	0.0101	0.0107	0.0069	-0.0335	-0.0369	0.0353	-0.0362	-0.0151	-0.2814	-0.3255	0.0586	-0.3731	-0.2675	-0.3192	-0.3604	-0.36
PP 1	0.1635	0.1514	0.1645	0.1568	0.4542	0.4173	0.3776	0.366	0.1625	0.1547	0.1654	0.1645	0.444	0.4104	0.3664	0.3557	0.4173	0.1514	0.4104	0.1547	0.0336	-0.044	-0.0547	0.0369	-0.0397	-0.0513	0.0121	0.0131	0.0054	0.0078	0.0107	-0.0009	-0.2907	-0.2659	-0.0009	-0.2092	-0.2815	-0.2557	-0.201	-0.1912
PP 2	0.6442	0.5077	NaN	NaN	0.7956	0.7482	NaN	NaN	0.4293	0.4963	NaN	NaN	0.7863	0.7383	NaN	NaN	0.7482	0.5077	0.7383	0.4963	0.048	NaN	NaN	0.0474	NaN	NaN	0.1365	NaN	NaN	-0.067	NaN	NaN	-0.1514	-0.2405	NaN	NaN	-0.357	-0.242	NaN	NaN
phtalazine 1	0.0939	0.0934	0.0974	0.0951	0.0954	0.0894	0.0961	0.0887	0.0767	0.0902	0.0913	0.0994	0.1664	0.1725	0.1756	0.1771	0.0894	0.0934	0.1725	0.0902	-0.0061	0.0031	0.0046	0.006	0.0067	-0.0007	0.0005	0.004	0.0017	-0.0135	0.0011	0.0081	-0.0015	0.004	0.0061	0.0064	-0.0897	-0.0823	-0.0843	-0.0777
phtalazine 2	0.1249	0.1202	0.126	0.1201	0.3181	0.3015	0.3179	0.2996	0.1863	0.1904	0.1921	0.1896	0.3531	0.3379	0.3488	0.326	0.3015	0.1202	0.3379	0.1904	0.0152	0.0109	-0.0119	0.0166	0.0164	-0.0019	0.0047	0.0058	-0.0001	-0.0041	0.0017	-0.0025	-0.1932	-0.1813	-0.0661	-0.1795	-0.1668	-0.1475	-0.1567	-0.1364
quinoxaline 1	0.1633	0.1815	0.1907	0.1947	0.5814	0.5889	0.5981	0.5969	0.1444	0.1604	0.1678	0.1689	0.544	0.5446	0.5566	0.5429	0.5889	0.1815	0.5446	0.1604	-0.0006	0.012	-0.0017	-0.0075	0.0092	0.008	-0.0182	0.0092	0.0132	-0.016	0.0074	0.0011	-0.4181	-0.4074	0.0229	-0.4022	-0.3996	-0.3842	-0.3888	-0.374
quinoxaline 2	0.3334	0.3193	0.2931	0.2995	0.3437	0.3404	0.3288	0.3323	0.5233	0.2735	0.2343	0.2307	0.3073	0.3005	0.2787	0.2752	0.3404	0.3193	0.3005	0.2735	0.0068	-0.0218	-0.0253	0.0033	-0.0116	-0.0081	0.0141	-0.0262	-0.0198	0.2498	-0.0392	-0.0036	-0.0103	-0.0211	0.0588	-0.0328	0.216	-0.027	-0.0444	-0.0445
twisted DMABN 1	0.7945	0.7877	0.7691	0.7729	0.8461	0.8384	0.8308	0.8312	0.7437	0.7141	0.6747	0.644	0.7959	0.7651	0.7348	0.7025	0.8384	0.7877	0.7651	0.7141	0.0308	-0.0303	-0.0626	0.0077	-0.0076	-0.0072	0.0068	-0.0186	-0.0148	0.0296	-0.0394	-0.0307	-0.0516	-0.0507	0.0944	-0.0583	-0.0522	-0.051	-0.0601	-0.0585
twisted DMABN 2	0.7567	0.7456	NaN	NaN	0.8404	0.8272	0.7575	0.8123	0.7168	0.6858	NaN	NaN	0.7934	0.7575	0.8137	0.6949	0.8272	0.7456	0.7575	0.6858	0.0359	0.0562	-0.0626	0.0132	-0.0697	-0.0149	0.0111	NaN	NaN	0.031	NaN	NaN	-0.0837	-0.0816	NaN	NaN	-0.0766	-0.0717	NaN	NaN
twisted PP 1	0.7419	0.6759	NaN	NaN	0.9036	0.871	0.4203	0.6597	0.7055	0.6623	NaN	NaN	0.8909	0.8538	0.4441	0.636	0.871	0.6759	0.8538	0.6623	0.0371	-0.4097	-0.2178	0.0326	-0.4507	-0.2113	0.066	NaN	NaN	0.0432	NaN	NaN	-0.1617	-0.1951	NaN	NaN	-0.1854	-0.1915	NaN	NaN
twisted PP 2	0.849	0.7447	NaN	NaN	0.8073	0.6212	0.5247	0.5162	0.8366	0.6906	NaN	NaN	0.8909	0.6173	0.5147	0.5099	0.6212	0.7447	0.6173	0.6906	0.2736	-0.1026	-0.1074	0.1861	-0.0965	-0.105	0.1043	NaN	NaN	0.146	NaN	NaN	0.0417	0.1235	NaN	NaN	-0.0543	0.0733	NaN	NaN
twisted PP 3	0.6602	0.5518	NaN	NaN	0.5992	0.7988	0.746	0.7773	0.656	0.5474	NaN	NaN	0.5959	0.746	0.2648	0.681	0.7988	0.5518	0.746	0.5474	-0.1501	-0.4812	-0.065	-0.1996	-0.0528	-0.0215	0.1084	NaN	NaN	0.1086	NaN	NaN	0.061	-0.247	NaN	NaN	0.0601	-0.1986	NaN	NaN
																				ME	0.0222792	-0.0443364	-0.0361429	0.0110167	-0.0270545	-0.0198857	0.0201667	-0.00137778	-0.00456316	0.0255042	-0.00753333	-0.00766111
																				SD	0.0673792	0.134822	0.0581245	0.0611348	0.101272	0.0589372	0.0407687	0.0168565	0.0165758	0.063035	0.0195536	0.0102704
PHT
2 domain				3 domain				3->2 domain
weighted	pCCD	DZ		weighted	pCCD	DZ		weighted	pCCD	DZ
EE	6.69	6.75		EE	6.69	26.75		EE	6.69	26.75
AB->AB	81.25	71.41		A->A	32.9	28.93		AB->AB	81.25	71.41
AB->C	12.51	22.31		A->B	32.64	28.99		AB->C	12.51	22.31
C->AB	4.84	3.68		B->A	7.9	6.73		C->AB	4.84	3.68
C->C	1.41	2.62		B->B	7.81	6.76		C->C	1.41	2.62
local	82.66	74.03		A->C	9.96	17.62		local	82.66	74.03
dCT	7.67	18.63		B->C	2.55	4.69		dCT	7.67	18.63
hard	pCCD	DZ		C->A	2.43	1.8		hard	pCCD	DZ
EE	6.69	6.75		C->B	2.41	1.88		EE	6.69	6.75
AB->AB	75.5	73.59		C->C	1.41	2.62		AB->AB	84.5	73.59
AB->C	16.74	17.75		local	42.12	38.31		AB->C	6.74	17.75
C->AB	7.35	5.26		dCT	32.41	40.89		C->AB	7.35	5.26
C->C	1.41	3.4		hard	pCCD	DZ		C->C	1.41	3.4
local	76.91	76.99		EE	6.69	6.75		local	85.91	76.99
dCT	9.39	12.49		A->A	80.95	70.86		dCT	-0.61	12.49
				A->B	3	1.77
				B->A	0.52	0.91
				B->B	0.03	0.05
				A->C	6.57	17.63
				B->C	0.17	0.12
				C->A	7.04	5.05
				C->B	0.31	0.21
				C->C	1.41	3.4
				local	82.39	74.31
				dCT	1.87	13.35
